# Supplementary material for: Relationship of FDG Uptake of the Reticuloendothelial System with Tumor Immune Microenvironment and Prognosis in Patients with Gastric Cancer
Source: Life (Basel). 2023 Mar 13;13(3):771. doi: 10.3390/life13030771 (PMC10053773; doi:10.3390/life13030771)
Supplement: Supplementary file 1 [file life-13-00771-s001.zip]

Archive with 1 entries (1 files):
- life-2209212-supplementary.pdf
